# Supplementary material for: Exploring Potential Distribution and Environmental Preferences of Three Species of Dicranomyia (Diptera: Limoniidae: Limoniinae) Across the Western Palaearctic Realm Using Maxent
Source: Insects. 2025 Oct 2;16(10):1022. doi: 10.3390/insects16101022 (PMC12565149; doi:10.3390/insects16101022)
Supplement: Supplementary file 1 [file insects-16-01022-s001.zip]

Archive with 1 entries (1 files):
- insects-3851588-supplementary.pdf
